# Supplementary material for: Pro-mutagenic effects of the gut microbiota in a Lynch syndrome mouse model
Source: Gut Microbes. 2022 Feb 21;14(1):2035660. doi: 10.1080/19490976.2022.2035660 (PMC8865281; doi:10.1080/19490976.2022.2035660)
Supplement: Supplemental Material [file KGMI_A_2035660_SM5342.zip]

Archive with 3 entries (2 files):
- supplementary/
- supplementary/Supplementary Data.docx
- supplementary/Supplementary Materials and Methods.docx
